# Supplementary material for: Risk predict model using multi-drug resistant organism infection from Neuro-ICU patients: a retrospective cohort study
Source: Sci Rep. 2023 Sep 15;13:15282. doi: 10.1038/s41598-023-42522-2 (PMC10504308; doi:10.1038/s41598-023-42522-2)
Supplement: Supplementary file 1 — Supplementary Information. [file 41598_2023_42522_MOESM1_ESM.xlsx]

## Sheet: Sheet1
gender	gender（male=1，female=0）	Age (year)	Medical insurance	Medical insurance（yes=1,no=0）	Admission	Admission（Emergency=1，Non-emergency=0）	Diagnosis	Diagnosis (Traumatic brain injury=1, Stroke=2, Brain tumor=3, Epilepsy=4, Other=5)	GCS score	GCS score	Chronic disease	Chronic disease（yes=1,no=0）	Tracheal intubation	Tracheal intubation（yes=1,no=0）	Tracheotomy	Tracheotomy（yes=1,no=0）	Artery blood pressure monitoring	Artery blood pressure monitoring（yes=1,no=0）	Deep venous	Deep venous（yes=1,no=0）	Mechanical ventilation	Mechanical ventilation（yes=1,no=0）	Sedation	Sedation（yes=1,no=0）	Analgesia	Analgesia（yes=1,no=0）	Lumbar puncture	Lumbar puncture（yes=1,no=0）	Fever	Fever（yes=1,no=0）	Blood transfusion	Blood transfusion（yes=1,no=0）	Surgery	Surgery（yes=1,no=0）	Drainage tube	Drainage tube	Hormone（yes=1,no=0）	Hormone（yes=1,no=0）	Antibiotics（yes=1,no=0）	Antibiotics（yes=1,no=0）	Combination of antibiotics	Combination of antibiotics（yes=1,no=0）	Pneumonia	Pneumonia（yes=1,no=0）	Albumin (g/L)	MDRO infection	MDRO infection（yes=1,no=0）
male	1	95	yes	1	Emergency	1	Stroke	1	11	11	no	0	no	0	no	0	yes	1	no	0	no	0	yes	1	no	0	no	0	yes	1	no	0	no	0	no	0	no	0	yes	1	no	0	yes	1	39.8	no	0
female	0	90	yes	1	Emergency	1	Stroke	1	10	10	yes	1	no	0	no	0	yes	1	no	0	no	0	no	0	no	0	no	0	yes	1	yes	1	no	0	no	0	no	0	yes	1	no	0	yes	1	24.1	yes	1
male	1	88	yes	1	Non-emergency	0	Stroke	1	6	6	yes	1	no	0	no	0	yes	1	no	0	no	0	no	0	no	0	no	0	no	0	yes	1	no	0	no	0	no	0	yes	1	no	0	yes	1	28.9	yes	1
female	0	87	yes	1	Emergency	1	Stroke	1	9	9	no	0	no	0	no	0	yes	1	no	0	no	0	no	0	no	0	no	0	yes	1	no	0	no	0	no	0	no	0	no	0	no	0	yes	1	29.4	no	0
male	1	87	yes	1	Emergency	1	Stroke	1	5	5	yes	1	no	0	no	0	yes	1	no	0	no	0	no	0	no	0	no	0	no	0	yes	1	no	0	no	0	no	0	yes	1	no	0	yes	1	27.1	no	0
female	0	86	yes	1	Emergency	1	Stroke	1	11	11	yes	1	no	0	no	0	yes	1	no	0	yes	1	no	0	no	0	no	0	no	0	yes	1	no	0	no	0	no	0	no	0	no	0	yes	1	28	no	0
male	1	85	yes	1	Emergency	1	Epilepsy	4	11	11	no	0	yes	1	no	0	yes	1	no	0	no	0	yes	1	no	0	yes	1	yes	1	no	0	no	0	no	0	no	0	yes	1	no	0	yes	1	31.1	no	0
female	0	85	yes	1	Emergency	1	Stroke	1	9	9	no	0	no	0	no	0	yes	1	no	0	no	0	no	0	no	0	no	0	no	0	no	0	no	0	no	0	no	0	no	0	no	0	yes	1	32.1	no	0
male	1	84	yes	1	Emergency	1	Traumatic brain injury	0	13	13	yes	1	yes	1	no	0	yes	1	yes	1	no	0	no	0	yes	1	no	0	yes	1	yes	1	no	0	no	0	no	0	yes	1	no	0	yes	1	22	yes	1
male	1	83	职工	1	Non-emergency	0	Other	5	13	13	yes	1	no	0	no	0	yes	1	no	0	no	0	yes	1	no	0	no	0	no	0	yes	1	yes	1	no	0	no	0	yes	1	no	0	yes	1	26.5	yes	1
female	0	83	yes	1	Emergency	1	Stroke	1	7	7	yes	1	no	0	no	0	yes	1	no	0	no	0	no	0	no	0	no	0	no	0	no	0	no	0	no	0	no	0	no	0	no	0	yes	1	35.6	no	0
female	0	83	yes	1	Emergency	1	Stroke	1	14	14	yes	1	no	0	no	0	yes	1	no	0	no	0	no	0	no	0	no	0	no	0	no	0	no	0	no	0	no	0	no	0	no	0	yes	1	30.5	no	0
female	0	83	yes	1	Emergency	1	Stroke	1	6	6	yes	1	no	0	no	0	yes	1	no	0	no	0	no	0	no	0	no	0	yes	1	no	0	no	0	no	0	no	0	yes	1	no	0	yes	1	35.6	no	0
female	0	82	yes	1	Emergency	1	Stroke	1	7	7	yes	1	no	0	no	0	no	0	no	0	no	0	no	0	no	0	no	0	yes	1	no	0	no	0	no	0	no	0	yes	1	no	0	no	0	37.9	no	0
male	1	82	职工	1	Non-emergency	0	Other	5	11	11	yes	1	no	0	no	0	yes	1	yes	1	no	0	no	0	no	0	no	0	no	0	no	0	no	0	no	0	no	0	no	0	no	0	no	0	32.8	no	0
female	0	82	yes	1	Emergency	1	Stroke	1	11	11	yes	1	no	0	no	0	yes	1	yes	1	no	0	no	0	no	0	no	0	no	0	no	0	no	0	no	0	no	0	yes	1	no	0	yes	1	28.2	no	0
female	0	82	城镇居民	1	Non-emergency	0	Stroke	1	14	14	yes	1	no	0	no	0	yes	1	no	0	no	0	no	0	no	0	no	0	yes	1	yes	1	no	0	no	0	no	0	yes	1	no	0	yes	1	25	no	0
female	0	81	yes	1	Emergency	1	Stroke	1	10	10	yes	1	no	0	no	0	yes	1	no	0	no	0	no	0	no	0	no	0	no	0	no	0	no	0	no	0	no	0	yes	1	no	0	yes	1	28.5	no	0
female	0	80	yes	1	Emergency	1	Stroke	1	8	8	yes	1	no	0	no	0	yes	1	yes	1	no	0	no	0	no	0	no	0	no	0	yes	1	no	0	no	0	no	0	yes	1	yes	1	no	0	18	no	0
male	1	80	yes	1	Non-emergency	0	Traumatic brain injury	0	5	5	no	0	no	0	no	0	yes	1	no	0	no	0	no	0	no	0	no	0	yes	1	no	0	no	0	no	0	no	0	yes	1	yes	1	yes	1	31	yes	1
male	1	80	yes	1	Non-emergency	0	Stroke	1	14	14	yes	1	no	0	no	0	no	0	no	0	no	0	no	0	no	0	no	0	no	0	no	0	no	0	no	0	no	0	yes	1	no	0	yes	1	36.8	no	0
female	0	80	yes	1	Non-emergency	0	Brain tumor	3	7T	7	yes	1	yes	1	yes	1	no	0	yes	1	yes	1	yes	1	yes	1	no	0	yes	1	yes	1	yes	1	no	0	no	0	yes	1	yes	1	yes	1	26.9	yes	1
female	0	80	yes	1	Emergency	1	Stroke	1	7	7	yes	1	yes	1	yes	1	yes	1	no	0	yes	1	no	0	no	0	yes	1	yes	1	yes	1	no	0	no	0	no	0	yes	1	yes	1	yes	1	29.7	yes	1
male	1	79	yes	1	Emergency	1	Stroke	1	6	6	yes	1	no	0	no	0	yes	1	no	0	no	0	no	0	no	0	no	0	no	0	no	0	no	0	no	0	no	0	yes	1	no	0	yes	1	35.6	no	0
female	0	79	yes	1	Emergency	1	Traumatic brain injury	0	12	12	no	0	yes	1	no	0	yes	1	no	0	no	0	yes	1	no	0	no	0	no	0	yes	1	yes	1	yes	1	no	0	yes	1	no	0	no	0	29	no	0
female	0	79	yes	1	Non-emergency	0	Other	5	14	14	no	0	no	0	no	0	yes	1	no	0	no	0	no	0	no	0	no	0	no	0	no	0	no	0	no	0	no	0	no	0	no	0	yes	1	30.5	no	0
male	1	79	yes	1	Non-emergency	0	Stroke	1	11	11	yes	1	yes	1	yes	1	yes	1	yes	1	no	0	no	0	no	0	yes	1	yes	1	yes	1	no	0	no	0	no	0	yes	1	yes	1	yes	1	22.7	yes	1
male	1	79	yes	1	Non-emergency	0	Stroke	1	11	11	no	0	no	0	no	0	no	0	no	0	no	0	no	0	no	0	no	0	no	0	no	0	no	0	no	0	no	0	yes	1	no	0	yes	1	34.6	no	0
male	1	79	yes	1	Non-emergency	0	Stroke	1	6	6	yes	1	no	0	no	0	yes	1	no	0	no	0	no	0	no	0	no	0	yes	1	yes	1	no	0	no	0	no	0	yes	1	no	0	yes	1	27.1	no	0
female	0	78	yes	1	Emergency	1	Stroke	1	9	9	yes	1	no	0	no	0	yes	1	no	0	no	0	no	0	no	0	no	0	no	0	no	0	yes	1	no	0	no	0	no	0	no	0	no	0	30.1	no	0
female	0	78	yes	1	Non-emergency	0	Traumatic brain injury	0	13	13	yes	1	yes	1	no	0	no	0	yes	1	yes	1	yes	1	no	0	no	0	yes	1	yes	1	no	0	yes	1	no	0	yes	1	no	0	yes	1	37.6	no	0
male	1	78	yes	1	Non-emergency	0	Stroke	1	8	8	yes	1	no	0	no	0	yes	1	no	0	no	0	yes	1	no	0	yes	1	no	0	no	0	yes	1	no	0	no	0	yes	1	yes	1	yes	1	36.8	no	0
male	1	77	yes	1	Emergency	1	Epilepsy	4	5	5	yes	1	yes	1	no	0	yes	1	yes	1	yes	1	yes	1	no	0	no	0	no	0	no	0	no	0	no	0	yes	1	yes	1	no	0	yes	1	33.8	no	0
male	1	77	yes	1	Non-emergency	0	Stroke	1	6	6	yes	1	yes	1	no	0	yes	1	no	0	yes	1	yes	1	no	0	yes	1	yes	1	no	0	yes	1	no	0	yes	1	yes	1	yes	1	yes	1	33.6	yes	1
male	1	77	yes	1	Emergency	1	Stroke	1	14	14	yes	1	yes	1	no	0	yes	1	yes	1	no	0	yes	1	no	0	no	0	yes	1	no	0	no	0	no	0	no	0	yes	1	yes	1	yes	1	30.1	yes	1
female	0	77	yes	1	Non-emergency	0	Traumatic brain injury	0	9	9	yes	1	no	0	no	0	yes	1	no	0	no	0	yes	1	yes	1	no	0	no	0	yes	1	no	0	no	0	no	0	no	0	no	0	yes	1	27.3	no	0
male	1	76	no	0	Emergency	1	Traumatic brain injury	0	7	7	no	0	no	0	no	0	yes	1	no	0	no	0	no	0	no	0	no	0	no	0	yes	1	no	0	no	0	no	0	no	0	no	0	no	0	31.2	no	0
male	1	76	yes	1	Non-emergency	0	Traumatic brain injury	0	8	8	no	0	no	0	no	0	yes	1	yes	1	no	0	no	0	no	0	no	0	yes	1	no	0	no	0	no	0	no	0	no	0	no	0	yes	1	32	no	0
male	1	76	yes	1	Emergency	1	Other	5	14	14	yes	1	no	0	no	0	yes	1	no	0	no	0	yes	1	yes	1	yes	1	yes	1	yes	1	no	0	no	0	no	0	yes	1	yes	1	yes	1	29.9	yes	1
female	0	76	yes	1	Emergency	1	Stroke	1	13	13	yes	1	no	0	no	0	yes	1	no	0	no	0	no	0	yes	1	no	0	yes	1	no	0	no	0	no	0	no	0	yes	1	no	0	yes	1	37.6	no	0
male	1	76	yes	1	Emergency	1	Other	5	12	12	no	0	yes	1	no	0	yes	1	yes	1	yes	1	yes	1	no	0	no	0	yes	1	yes	1	no	0	no	0	yes	1	yes	1	yes	1	yes	1	19.2	no	0
male	1	75	no	0	Non-emergency	0	Traumatic brain injury	0	11	11	no	0	yes	1	no	0	yes	1	yes	1	no	0	yes	1	no	0	no	0	yes	1	yes	1	no	0	no	0	no	0	yes	1	yes	1	yes	1	26.5	no	0
male	1	75	yes	1	Emergency	1	Traumatic brain injury	0	9	9	yes	1	no	0	no	0	yes	1	no	0	no	0	yes	1	no	0	no	0	no	0	no	0	no	0	no	0	no	0	no	0	no	0	no	0	33	no	0
male	1	75	yes	1	Non-emergency	0	Traumatic brain injury	0	11	11	yes	1	yes	1	no	0	yes	1	yes	1	yes	1	no	0	yes	1	no	0	yes	1	yes	1	no	0	no	0	no	0	yes	1	no	0	yes	1	29.8	yes	1
female	0	74	yes	1	Emergency	1	Stroke	1	4	4	yes	1	yes	1	yes	1	yes	1	no	0	yes	1	yes	1	yes	1	yes	1	yes	1	no	0	yes	1	yes	1	no	0	yes	1	no	0	yes	1	38.5	yes	1
female	0	74	yes	1	Emergency	1	Stroke	1	6	6	yes	1	yes	1	no	0	yes	1	yes	1	yes	1	no	0	yes	1	no	0	yes	1	yes	1	no	0	no	0	no	0	yes	1	no	0	yes	1	26.8	yes	1
female	0	73	yes	1	Emergency	1	Stroke	1	12	12	yes	1	yes	1	no	0	yes	1	yes	1	no	0	no	0	no	0	no	0	no	0	yes	1	yes	1	no	0	no	0	no	0	no	0	no	0	30.5	no	0
male	1	73	yes	1	Emergency	1	Stroke	1	14	14	yes	1	yes	1	no	0	yes	1	no	0	yes	1	no	0	yes	1	no	0	no	0	no	0	no	0	no	0	no	0	yes	1	no	0	yes	1	34.8	yes	1
female	0	73	yes	1	Non-emergency	0	Stroke	1	12	12	no	0	yes	1	no	0	yes	1	no	0	no	0	yes	1	no	0	no	0	yes	1	no	0	no	0	no	0	no	0	yes	1	no	0	no	0	39.9	no	0
female	0	73	yes	1	Non-emergency	0	Traumatic brain injury	0	6	6	yes	1	yes	1	no	0	yes	1	yes	1	yes	1	no	0	yes	1	no	0	yes	1	yes	1	yes	1	no	0	no	0	yes	1	yes	1	yes	1	27.3	yes	1
male	1	72	yes	1	Non-emergency	0	Traumatic brain injury	0	3T	3	no	0	yes	1	yes	1	yes	1	yes	1	yes	1	no	0	no	0	yes	1	yes	1	yes	1	yes	1	yes	1	no	0	no	0	yes	1	yes	1	21.8	yes	1
male	1	72	yes	1	Emergency	1	Stroke	1	10	10	yes	1	no	0	no	0	yes	1	no	0	no	0	no	0	no	0	no	0	no	0	no	0	yes	1	no	0	no	0	no	0	no	0	no	0	32.1	no	0
male	1	72	no	0	Emergency	1	Traumatic brain injury	0	12	12	no	0	yes	1	no	0	yes	1	yes	1	yes	1	yes	1	yes	1	no	0	yes	1	yes	1	yes	1	yes	1	yes	1	yes	1	yes	1	yes	1	26.1	yes	1
female	0	72	yes	1	Non-emergency	0	Traumatic brain injury	0	8T	8	yes	1	yes	1	no	0	no	0	yes	1	yes	1	yes	1	yes	1	no	0	yes	1	yes	1	yes	1	yes	1	yes	1	yes	1	no	0	yes	1	27	no	0
male	1	72	no	0	Non-emergency	0	Traumatic brain injury	0	13	13	no	0	no	0	no	0	yes	1	yes	1	no	0	no	0	yes	1	no	0	yes	1	no	0	no	0	no	0	no	0	yes	1	no	0	no	0	36.5	no	0
female	0	72	yes	1	Non-emergency	0	Stroke	1	15	15	yes	1	no	0	no	0	yes	1	no	0	no	0	no	0	no	0	no	0	yes	1	no	0	no	0	no	0	no	0	no	0	no	0	no	0	33.2	no	0
male	1	72	yes	1	Emergency	1	Stroke	1	9	9	yes	1	no	0	no	0	yes	1	no	0	no	0	yes	1	no	0	yes	1	no	0	no	0	no	0	no	0	no	0	no	0	no	0	yes	1	36.8	no	0
male	1	72	yes	1	Non-emergency	0	Stroke	1	10	10	yes	1	yes	1	yes	1	yes	1	yes	1	no	0	no	0	no	0	no	0	yes	1	no	0	yes	1	no	0	no	0	yes	1	no	0	yes	1	26.8	yes	1
male	1	72	yes	1	Non-emergency	0	Stroke	1	4T	4	yes	1	yes	1	yes	1	yes	1	no	0	yes	1	no	0	no	0	no	0	yes	1	yes	1	yes	1	yes	1	no	0	yes	1	no	0	yes	1	21.4	yes	1
male	1	71	yes	1	Emergency	1	Other	5	8	8	yes	1	no	0	no	0	yes	1	no	0	no	0	no	0	yes	1	yes	1	yes	1	no	0	no	0	no	0	no	0	yes	1	yes	1	yes	1	33.4	no	0
male	1	71	yes	1	Emergency	1	Stroke	1	6	6	yes	1	yes	1	no	0	yes	1	no	0	yes	1	no	0	no	0	no	0	yes	1	yes	1	yes	1	yes	1	no	0	yes	1	yes	1	yes	1	28.8	yes	1
male	1	71	yes	1	Non-emergency	0	Stroke	1	5	5	no	0	yes	1	no	0	yes	1	yes	1	no	0	yes	1	no	0	no	0	yes	1	no	0	no	0	no	0	no	0	yes	1	no	0	yes	1	23.3	yes	1
female	0	70	yes	1	Non-emergency	0	Stroke	1	7	7	yes	1	yes	1	yes	1	yes	1	yes	1	yes	1	yes	1	yes	1	no	0	yes	1	yes	1	yes	1	yes	1	no	0	yes	1	no	0	no	0	27	no	0
male	1	70	yes	1	Emergency	1	Stroke	1	11	11	yes	1	yes	1	yes	1	yes	1	yes	1	yes	1	yes	1	no	0	no	0	yes	1	yes	1	no	0	no	0	yes	1	yes	1	yes	1	no	0	26.9	yes	1
male	1	70	no	0	Emergency	1	Traumatic brain injury	0	13	13	yes	1	yes	1	no	0	yes	1	yes	1	yes	1	yes	1	yes	1	no	0	yes	1	yes	1	yes	1	yes	1	no	0	yes	1	no	0	yes	1	24.2	yes	1
female	0	70	yes	1	Non-emergency	0	Stroke	1	11	11	yes	1	no	0	no	0	yes	1	no	0	no	0	no	0	no	0	no	0	no	0	yes	1	no	0	no	0	no	0	no	0	no	0	no	0	24.1	no	0
male	1	70	yes	1	Non-emergency	0	Stroke	1	3T	3	yes	1	yes	1	yes	1	yes	1	no	0	yes	1	no	0	yes	1	yes	1	yes	1	yes	1	yes	1	no	0	no	0	yes	1	no	0	yes	1	24.2	yes	1
male	1	70	yes	1	Emergency	1	Stroke	1	10	10	yes	1	no	0	no	0	yes	1	no	0	no	0	no	0	no	0	no	0	no	0	no	0	no	0	no	0	no	0	no	0	no	0	yes	1	43	no	0
female	0	70	no	0	Emergency	1	Traumatic brain injury	0	5	5	yes	1	yes	1	no	0	yes	1	no	0	yes	1	yes	1	yes	1	no	0	yes	1	yes	1	yes	1	yes	1	no	0	yes	1	no	0	yes	1	30.3	yes	1
male	1	69	no	0	Non-emergency	0	Traumatic brain injury	0	7	7	no	0	yes	1	yes	1	yes	1	yes	1	yes	1	no	0	no	0	no	0	yes	1	yes	1	yes	1	no	0	yes	1	yes	1	yes	1	yes	1	25.4	no	0
male	1	69	yes	1	Emergency	1	Epilepsy	4	9	9	no	0	no	0	no	0	yes	1	no	0	no	0	no	0	no	0	no	0	yes	1	no	0	no	0	no	0	no	0	yes	1	yes	1	no	0	33.1	no	0
female	0	69	yes	1	Non-emergency	0	Brain tumor	3	12	12	no	0	yes	1	no	0	no	0	yes	1	yes	1	yes	1	no	0	no	0	yes	1	yes	1	yes	1	yes	1	no	0	yes	1	no	0	no	0	29.3	yes	1
female	0	69	yes	1	Non-emergency	0	Stroke	1	9	9	yes	1	no	0	no	0	yes	1	no	0	no	0	no	0	yes	1	yes	1	no	0	no	0	yes	1	no	0	no	0	yes	1	no	0	yes	1	37.3	no	0
female	0	69	yes	1	Non-emergency	0	Brain tumor	3	4T	4	no	0	yes	1	no	0	yes	1	yes	1	yes	1	yes	1	yes	1	no	0	yes	1	yes	1	yes	1	yes	1	yes	1	yes	1	no	0	yes	1	24.6	yes	1
male	1	69	no	0	Non-emergency	0	Stroke	1	9	9	yes	1	yes	1	no	0	yes	1	yes	1	yes	1	yes	1	yes	1	no	0	yes	1	yes	1	no	0	no	0	no	0	yes	1	yes	1	yes	1	24.6	yes	1
male	1	68	yes	1	Emergency	1	Stroke	1	8	8	no	0	no	0	no	0	yes	1	no	0	no	0	yes	1	no	0	no	0	no	0	no	0	no	0	no	0	no	0	yes	1	no	0	yes	1	34	no	0
male	1	68	yes	1	Emergency	1	Stroke	1	9	9	no	0	yes	1	yes	1	yes	1	yes	1	yes	1	yes	1	no	0	no	0	yes	1	yes	1	yes	1	yes	1	no	0	yes	1	yes	1	yes	1	25.3	no	0
male	1	68	yes	1	Emergency	1	Traumatic brain injury	0	9	9	no	0	yes	1	no	0	yes	1	yes	1	yes	1	yes	1	yes	1	no	0	yes	1	yes	1	no	0	no	0	yes	1	no	0	yes	1	yes	1	28.7	yes	1
female	0	68	yes	1	Non-emergency	0	Stroke	1	12	12	yes	1	yes	1	no	0	yes	1	yes	1	no	0	no	0	no	0	yes	1	yes	1	no	0	no	0	no	0	yes	1	yes	1	yes	1	yes	1	32.9	yes	1
male	1	68	yes	1	Non-emergency	0	Brain tumor	3	10T	10	no	0	yes	1	no	0	yes	1	no	0	yes	1	yes	1	no	0	no	0	no	0	no	0	yes	1	yes	1	no	0	yes	1	no	0	no	0	31.5	no	0
male	1	68	yes	1	Emergency	1	Stroke	1	5	5	yes	1	yes	1	no	0	yes	1	no	0	no	0	no	0	no	0	no	0	yes	1	no	0	no	0	no	0	no	0	yes	1	no	0	yes	1	36.5	yes	1
female	0	67	yes	1	Non-emergency	0	Stroke	1	3	3	yes	1	yes	1	yes	1	yes	1	yes	1	yes	1	no	0	no	0	no	0	yes	1	no	0	yes	1	yes	1	yes	1	yes	1	no	0	no	0	24.1	yes	1
female	0	67	yes	1	Non-emergency	0	Stroke	1	4T	4	yes	1	yes	1	yes	1	yes	1	yes	1	yes	1	no	0	no	0	yes	1	yes	1	yes	1	yes	1	no	0	yes	1	yes	1	no	0	yes	1	23.6	yes	1
male	1	67	yes	1	Emergency	1	Stroke	1	5	5	yes	1	no	0	no	0	yes	1	no	0	no	0	no	0	no	0	no	0	no	0	no	0	no	0	no	0	no	0	yes	1	yes	1	yes	1	27.9	no	0
female	0	67	yes	1	Emergency	1	Stroke	1	11	11	yes	1	no	0	no	0	yes	1	no	0	no	0	no	0	no	0	yes	1	no	0	no	0	no	0	no	0	no	0	no	0	no	0	no	0	36.1	no	0
male	1	67	yes	1	Emergency	1	Stroke	1	10	10	yes	1	yes	1	no	0	yes	1	no	0	no	0	yes	1	yes	1	no	0	yes	1	no	0	no	0	no	0	no	0	yes	1	no	0	yes	1	38.9	no	0
female	0	67	yes	1	Emergency	1	Stroke	1	4	4	yes	1	yes	1	no	0	yes	1	no	0	no	0	no	0	no	0	no	0	yes	1	no	0	no	0	no	0	no	0	yes	1	no	0	yes	1	22.2	yes	1
male	1	66	yes	1	Non-emergency	0	Stroke	1	7	7	yes	1	yes	1	no	0	yes	1	no	0	no	0	no	0	no	0	no	0	yes	1	no	0	yes	1	no	0	no	0	no	0	no	0	yes	1	36.5	no	0
male	1	66	no	0	Emergency	1	Traumatic brain injury	0	12	12	no	0	no	0	no	0	yes	1	yes	1	no	0	yes	1	yes	1	no	0	yes	1	no	0	no	0	no	0	yes	1	yes	1	yes	1	yes	1	30.7	yes	1
male	1	66	no	0	Emergency	1	Traumatic brain injury	0	14	14	no	0	no	0	no	0	yes	1	yes	1	no	0	no	0	yes	1	no	0	yes	1	no	0	yes	1	no	0	no	0	yes	1	no	0	no	0	31.5	no	0
male	1	66	yes	1	Non-emergency	0	Stroke	1	14	14	yes	1	no	0	no	0	no	0	no	0	no	0	no	0	no	0	yes	1	no	0	no	0	yes	1	no	0	no	0	yes	1	no	0	no	0	36.8	no	0
male	1	66	yes	1	Non-emergency	0	Stroke	1	6	6	yes	1	yes	1	yes	1	yes	1	no	0	no	0	yes	1	no	0	no	0	no	0	yes	1	no	0	no	0	no	0	yes	1	no	0	yes	1	27.6	no	0
female	0	65	yes	1	Non-emergency	0	Stroke	1	3T	3	no	0	yes	1	no	0	yes	1	yes	1	yes	1	no	0	no	0	no	0	yes	1	no	0	yes	1	yes	1	no	0	yes	1	yes	1	no	0	33.2	yes	1
male	1	65	yes	1	Emergency	1	Stroke	1	6	6	yes	1	no	0	no	0	yes	1	no	0	no	0	no	0	no	0	no	0	no	0	no	0	yes	1	yes	1	no	0	no	0	no	0	no	0	36.3	no	0
female	0	65	yes	1	Emergency	1	Stroke	1	9	9	no	0	no	0	no	0	no	0	yes	1	no	0	no	0	no	0	no	0	no	0	yes	1	yes	1	no	0	no	0	no	0	no	0	yes	1	34.5	no	0
male	1	65	yes	1	Emergency	1	Stroke	1	12	12	yes	1	yes	1	no	0	yes	1	no	0	no	0	no	0	no	0	no	0	no	0	no	0	no	0	no	0	no	0	yes	1	no	0	no	0	34.5	no	0
male	1	65	yes	1	Non-emergency	0	Stroke	1	9	9	yes	1	yes	1	no	0	yes	1	yes	1	yes	1	yes	1	no	0	no	0	yes	1	yes	1	yes	1	yes	1	no	0	yes	1	no	0	no	0	28.5	yes	1
male	1	65	yes	1	Emergency	1	Stroke	1	10	10	yes	1	yes	1	no	0	yes	1	no	0	yes	1	yes	1	yes	1	no	0	yes	1	yes	1	no	0	no	0	no	0	yes	1	yes	1	yes	1	23.1	yes	1
male	1	65	yes	1	Non-emergency	0	Stroke	1	4T	4	yes	1	yes	1	no	0	yes	1	yes	1	yes	1	no	0	yes	1	no	0	yes	1	no	0	yes	1	yes	1	no	0	yes	1	no	0	yes	1	23.6	yes	1
female	0	65	yes	1	Non-emergency	0	Stroke	1	4T	4	no	0	yes	1	no	0	no	0	yes	1	yes	1	yes	1	yes	1	no	0	yes	1	yes	1	yes	1	yes	1	no	0	yes	1	no	0	yes	1	25.4	no	0
male	1	65	yes	1	Emergency	1	Stroke	1	12	12	yes	1	yes	1	no	0	yes	1	yes	1	no	0	yes	1	yes	1	no	0	yes	1	no	0	no	0	no	0	no	0	yes	1	no	0	yes	1	34.7	yes	1
male	1	64	yes	1	Emergency	1	Epilepsy	4	8	8	no	0	yes	1	yes	1	yes	1	yes	1	no	0	yes	1	no	0	yes	1	yes	1	no	0	yes	1	yes	1	yes	1	yes	1	yes	1	yes	1	26.5	yes	1
female	0	64	no	0	Emergency	1	Traumatic brain injury	0	12	12	no	0	no	0	no	0	yes	1	no	0	no	0	no	0	no	0	no	0	yes	1	no	0	yes	1	yes	1	no	0	yes	1	no	0	no	0	36.1	no	0
female	0	64	yes	1	Emergency	1	Stroke	1	13	13	no	0	no	0	no	0	no	0	yes	1	no	0	no	0	no	0	no	0	no	0	no	0	yes	1	no	0	no	0	no	0	no	0	no	0	40.2	no	0
male	1	64	yes	1	Non-emergency	0	Stroke	1	14	14	yes	1	yes	1	no	0	yes	1	no	0	yes	1	yes	1	yes	1	no	0	yes	1	yes	1	yes	1	yes	1	no	0	yes	1	no	0	yes	1	28.5	yes	1
male	1	64	no	0	Emergency	1	Epilepsy	4	11	11	yes	1	no	0	no	0	yes	1	no	0	no	0	no	0	no	0	no	0	no	0	no	0	no	0	no	0	no	0	no	0	no	0	yes	1	34.2	no	0
male	1	64	yes	1	Non-emergency	0	Stroke	1	14	14	yes	1	no	0	no	0	yes	1	no	0	no	0	yes	1	no	0	no	0	no	0	no	0	no	0	no	0	no	0	yes	1	no	0	yes	1	41.5	no	0
male	1	63	yes	1	Emergency	1	Epilepsy	4	5	5	yes	1	no	0	no	0	yes	1	yes	1	no	0	yes	1	no	0	no	0	no	0	no	0	no	0	no	0	no	0	yes	1	no	0	yes	1	33.8	no	0
male	1	63	no	0	Emergency	1	Traumatic brain injury	0	6	6	no	0	yes	1	no	0	yes	1	yes	1	yes	1	no	0	no	0	no	0	yes	1	yes	1	yes	1	no	0	yes	1	yes	1	no	0	yes	1	25.2	no	0
male	1	63	yes	1	Non-emergency	0	Other	5	6	6	yes	1	yes	1	yes	1	no	0	no	0	yes	1	yes	1	no	0	no	0	yes	1	no	0	no	0	no	0	no	0	yes	1	yes	1	yes	1	24.2	yes	1
male	1	63	yes	1	Emergency	1	Stroke	1	9	9	yes	1	yes	1	no	0	yes	1	no	0	no	0	yes	1	no	0	no	0	yes	1	yes	1	yes	1	no	0	no	0	yes	1	no	0	yes	1	28.5	yes	1
male	1	63	no	0	Emergency	1	Traumatic brain injury	0	13	13	no	0	no	0	no	0	yes	1	yes	1	no	0	no	0	yes	1	no	0	yes	1	no	0	no	0	no	0	no	0	no	0	no	0	no	0	31.5	no	0
female	0	63	yes	1	Non-emergency	0	Brain tumor	3	8T	8	yes	1	yes	1	no	0	yes	1	no	0	yes	1	yes	1	no	0	no	0	yes	1	yes	1	no	0	no	0	no	0	yes	1	yes	1	no	0	25.3	yes	1
female	0	63	yes	1	Non-emergency	0	Other	5	15	15	yes	1	yes	1	no	0	yes	1	yes	1	yes	1	no	0	no	0	no	0	yes	1	no	0	no	0	no	0	no	0	yes	1	no	0	yes	1	32.7	no	0
male	1	63	yes	1	Non-emergency	0	Stroke	1	4T	4	yes	1	yes	1	yes	1	yes	1	yes	1	yes	1	yes	1	yes	1	yes	1	yes	1	yes	1	yes	1	yes	1	no	0	yes	1	no	0	yes	1	23.5	yes	1
male	1	63	yes	1	Non-emergency	0	Brain tumor	3	3T	3	no	0	yes	1	no	0	yes	1	yes	1	yes	1	yes	1	yes	1	no	0	yes	1	yes	1	yes	1	yes	1	yes	1	yes	1	yes	1	yes	1	26.5	yes	1
female	0	63	yes	1	Non-emergency	0	Traumatic brain injury	0	3T	3	no	0	yes	1	yes	1	yes	1	no	0	no	0	no	0	no	0	yes	1	yes	1	no	0	no	0	no	0	no	0	yes	1	no	0	yes	1	26.5	yes	1
male	1	63	yes	1	Emergency	1	Epilepsy	4	5	5	yes	1	no	0	no	0	yes	1	no	0	no	0	yes	1	no	0	no	0	no	0	no	0	no	0	no	0	no	0	no	0	no	0	yes	1	33.8	no	0
male	1	62	yes	1	Emergency	1	Traumatic brain injury	0	6	6	yes	1	yes	1	yes	1	yes	1	yes	1	yes	1	no	0	no	0	yes	1	yes	1	yes	1	yes	1	no	0	no	0	yes	1	no	0	no	0	25.1	yes	1
male	1	62	no	0	Emergency	1	Traumatic brain injury	0	12	12	no	0	yes	1	yes	1	yes	1	yes	1	yes	1	yes	1	no	0	no	0	yes	1	yes	1	yes	1	yes	1	no	0	yes	1	no	0	no	0	27.3	yes	1
male	1	62	yes	1	Non-emergency	0	Traumatic brain injury	0	13	13	yes	1	yes	1	no	0	yes	1	yes	1	yes	1	yes	1	no	0	yes	1	yes	1	yes	1	yes	1	yes	1	no	0	yes	1	no	0	yes	1	22.3	yes	1
male	1	61	yes	1	Emergency	1	Stroke	1	4	4	yes	1	yes	1	no	0	no	0	yes	1	yes	1	yes	1	no	0	no	0	yes	1	no	0	yes	1	no	0	yes	1	yes	1	no	0	yes	1	27.3	no	0
male	1	61	no	0	Emergency	1	Traumatic brain injury	0	5	5	no	0	no	0	no	0	yes	1	yes	1	no	0	yes	1	yes	1	no	0	yes	1	yes	1	yes	1	yes	1	no	0	yes	1	yes	1	yes	1	21.6	yes	1
male	1	61	yes	1	Non-emergency	0	Stroke	1	6	6	yes	1	yes	1	no	0	yes	1	yes	1	yes	1	no	0	yes	1	yes	1	yes	1	no	0	yes	1	yes	1	no	0	yes	1	no	0	yes	1	35.2	no	0
female	0	61	no	0	Non-emergency	0	Traumatic brain injury	0	10	10	no	0	yes	1	yes	1	yes	1	yes	1	yes	1	yes	1	yes	1	no	0	yes	1	yes	1	yes	1	yes	1	yes	1	yes	1	yes	1	no	0	24.1	no	0
female	0	61	no	0	Non-emergency	0	Traumatic brain injury	0	15	15	yes	1	yes	1	yes	1	yes	1	no	0	no	0	no	0	no	0	yes	1	yes	1	yes	1	no	0	no	0	yes	1	yes	1	yes	1	yes	1	25.8	no	0
female	0	61	yes	1	Non-emergency	0	Stroke	1	8T	8	yes	1	yes	1	no	0	yes	1	yes	1	yes	1	yes	1	yes	1	yes	1	yes	1	yes	1	yes	1	yes	1	no	0	yes	1	yes	1	yes	1	29.5	yes	1
male	1	61	no	0	Emergency	1	Traumatic brain injury	0	5T	5	no	0	yes	1	yes	1	yes	1	yes	1	yes	1	yes	1	yes	1	yes	1	yes	1	yes	1	yes	1	yes	1	no	0	yes	1	yes	1	no	0	28.9	yes	1
female	0	61	yes	1	Emergency	1	Stroke	1	9	9	yes	1	no	0	no	0	yes	1	no	0	no	0	no	0	no	0	no	0	no	0	yes	1	no	0	no	0	no	0	no	0	no	0	no	0	32.6	no	0
male	1	61	yes	1	Emergency	1	Stroke	1	6	6	yes	1	yes	1	no	0	yes	1	no	0	yes	1	yes	1	no	0	no	0	no	0	no	0	yes	1	no	0	yes	1	no	0	no	0	yes	1	41.8	no	0
male	1	61	yes	1	Non-emergency	0	Stroke	1	5T	5	yes	1	yes	1	no	0	no	0	no	0	yes	1	yes	1	yes	1	no	0	yes	1	no	0	yes	1	yes	1	no	0	yes	1	no	0	yes	1	35.8	no	0
female	0	60	yes	1	Emergency	1	Stroke	1	7	7	yes	1	yes	1	yes	1	yes	1	yes	1	yes	1	yes	1	yes	1	yes	1	yes	1	yes	1	yes	1	yes	1	no	0	yes	1	yes	1	yes	1	29.9	yes	1
female	0	60	no	0	Non-emergency	0	Traumatic brain injury	0	7	7	no	0	yes	1	yes	1	yes	1	yes	1	yes	1	no	0	no	0	no	0	yes	1	yes	1	yes	1	yes	1	yes	1	yes	1	yes	1	yes	1	26.9	yes	1
male	1	60	yes	1	Emergency	1	Stroke	1	12	12	yes	1	yes	1	yes	1	yes	1	yes	1	yes	1	yes	1	no	0	yes	1	yes	1	no	0	yes	1	yes	1	no	0	yes	1	yes	1	yes	1	29.8	yes	1
female	0	59	no	0	Non-emergency	0	Stroke	1	8	8	yes	1	yes	1	no	0	yes	1	yes	1	yes	1	no	0	yes	1	no	0	yes	1	no	0	no	0	no	0	no	0	yes	1	no	0	yes	1	29.2	no	0
male	1	58	yes	1	Emergency	1	Stroke	1	5	5	yes	1	no	0	no	0	yes	1	yes	1	no	0	yes	1	no	0	yes	1	yes	1	no	0	yes	1	yes	1	no	0	yes	1	yes	1	yes	1	36.3	no	0
male	1	58	no	0	Non-emergency	0	Traumatic brain injury	0	15	15	no	0	no	0	no	0	yes	1	yes	1	no	0	yes	1	yes	1	no	0	yes	1	yes	1	yes	1	no	0	no	0	yes	1	yes	1	no	0	24.2	no	0
male	1	58	yes	1	Emergency	1	Other	5	9	9	yes	1	yes	1	no	0	yes	1	yes	1	yes	1	yes	1	yes	1	yes	1	yes	1	yes	1	yes	1	no	0	no	0	yes	1	yes	1	yes	1	25.4	no	0
female	0	58	yes	1	Non-emergency	0	Stroke	1	5	5	yes	1	yes	1	no	0	yes	1	yes	1	yes	1	yes	1	no	0	no	0	yes	1	no	0	yes	1	no	0	no	0	yes	1	no	0	no	0	33.1	no	0
male	1	58	no	0	Non-emergency	0	Traumatic brain injury	0	13	13	no	0	yes	1	no	0	yes	1	yes	1	yes	1	yes	1	yes	1	no	0	yes	1	yes	1	yes	1	yes	1	no	0	yes	1	no	0	yes	1	24.4	yes	1
male	1	58	yes	1	Emergency	1	Traumatic brain injury	0	14	14	no	0	yes	1	no	0	yes	1	no	0	no	0	yes	1	yes	1	no	0	yes	1	no	0	no	0	yes	1	no	0	yes	1	no	0	yes	1	29.8	yes	1
male	1	58	yes	1	Emergency	1	Epilepsy	4	4T	4	no	0	yes	1	no	0	yes	1	no	0	yes	1	yes	1	no	0	no	0	no	0	no	0	no	0	yes	1	no	0	yes	1	no	0	no	0	32.1	no	0
male	1	57	yes	1	Emergency	1	Stroke	1	5	5	yes	1	yes	1	no	0	yes	1	no	0	yes	1	yes	1	no	0	no	0	yes	1	no	0	no	0	no	0	no	0	yes	1	no	0	yes	1	35.1	yes	1
male	1	57	yes	1	Emergency	1	Traumatic brain injury	0	14	14	no	0	no	0	no	0	yes	1	no	0	no	0	no	0	yes	1	no	0	no	0	no	0	yes	1	no	0	no	0	yes	1	no	0	no	0	32.8	no	0
male	1	57	no	0	Non-emergency	0	Traumatic brain injury	0	4T	4	no	0	yes	1	no	0	yes	1	no	0	yes	1	no	0	no	0	no	0	yes	1	yes	1	yes	1	no	0	no	0	yes	1	no	0	no	0	31.8	no	0
male	1	57	yes	1	Emergency	1	Stroke	1	5	5	no	0	yes	1	no	0	yes	1	no	0	no	0	no	0	no	0	no	0	yes	1	no	0	no	0	no	0	no	0	yes	1	no	0	yes	1	35.6	yes	1
female	0	57	yes	1	Emergency	1	Stroke	1	6	6	yes	1	yes	1	yes	1	yes	1	yes	1	yes	1	no	0	no	0	no	0	no	0	no	0	yes	1	no	0	no	0	yes	1	no	0	yes	1	37.3	yes	1
male	1	57	yes	1	Non-emergency	0	Stroke	1	10	10	yes	1	yes	1	yes	1	yes	1	no	0	no	0	yes	1	no	0	no	0	yes	1	no	0	no	0	no	0	yes	1	yes	1	yes	1	yes	1	36.3	yes	1
female	0	57	yes	1	Emergency	1	Stroke	1	9	9	no	0	yes	1	no	0	yes	1	no	0	no	0	no	0	no	0	no	0	yes	1	no	0	no	0	no	0	no	0	yes	1	yes	1	yes	1	30.3	yes	1
male	1	56	yes	1	Emergency	1	Epilepsy	4	5	5	no	0	no	0	no	0	yes	1	no	0	no	0	yes	1	no	0	yes	1	no	0	no	0	yes	1	no	0	no	0	no	0	no	0	no	0	36.7	no	0
male	1	56	yes	1	Non-emergency	0	Other	5	9	9	yes	1	yes	1	yes	1	yes	1	no	0	yes	1	yes	1	no	0	yes	1	yes	1	no	0	yes	1	yes	1	no	0	yes	1	yes	1	yes	1	24.6	yes	1
male	1	56	yes	1	Emergency	1	Stroke	1	14	14	yes	1	yes	1	no	0	yes	1	yes	1	no	0	yes	1	yes	1	no	0	yes	1	yes	1	yes	1	no	0	no	0	yes	1	no	0	yes	1	29.4	yes	1
male	1	56	no	0	Non-emergency	0	Stroke	1	15	15	no	0	no	0	yes	1	yes	1	yes	1	yes	1	yes	1	no	0	no	0	yes	1	yes	1	no	0	no	0	yes	1	yes	1	yes	1	yes	1	26.9	yes	1
female	0	56	yes	1	Non-emergency	0	Stroke	1	9T	9	yes	1	yes	1	no	0	yes	1	no	0	no	0	no	0	no	0	no	0	yes	1	no	0	yes	1	yes	1	no	0	yes	1	yes	1	no	0	30	no	0
male	1	56	no	0	Emergency	1	Traumatic brain injury	0	5	5	no	0	yes	1	yes	1	no	0	no	0	yes	1	yes	1	no	0	no	0	yes	1	yes	1	yes	1	no	0	no	0	yes	1	yes	1	no	0	26.6	no	0
female	0	55	yes	1	Emergency	1	Stroke	1	4	4	yes	1	yes	1	yes	1	yes	1	yes	1	yes	1	no	0	yes	1	no	0	yes	1	yes	1	yes	1	no	0	no	0	yes	1	no	0	no	0	21	yes	1
male	1	55	yes	1	Non-emergency	0	Stroke	1	6	6	yes	1	yes	1	yes	1	yes	1	yes	1	yes	1	no	0	no	0	yes	1	yes	1	yes	1	no	0	no	0	no	0	yes	1	yes	1	yes	1	28.9	yes	1
male	1	55	no	0	Non-emergency	0	Traumatic brain injury	0	6	6	yes	1	no	0	no	0	yes	1	yes	1	no	0	no	0	yes	1	no	0	yes	1	no	0	yes	1	no	0	no	0	yes	1	no	0	yes	1	40.6	no	0
male	1	55	no	0	Emergency	1	Traumatic brain injury	0	8	8	no	0	yes	1	yes	1	yes	1	yes	1	yes	1	yes	1	no	0	no	0	yes	1	yes	1	yes	1	yes	1	no	0	yes	1	yes	1	yes	1	15.3	yes	1
male	1	55	no	0	Emergency	1	Traumatic brain injury	0	10	10	no	0	yes	1	yes	1	yes	1	yes	1	yes	1	yes	1	yes	1	no	0	yes	1	no	0	yes	1	no	0	yes	1	yes	1	yes	1	yes	1	21.7	yes	1
male	1	55	no	0	Emergency	1	Traumatic brain injury	0	14	14	no	0	yes	1	no	0	yes	1	no	0	no	0	yes	1	yes	1	no	0	yes	1	no	0	no	0	no	0	no	0	yes	1	no	0	yes	1	35.7	yes	1
male	1	55	yes	1	Non-emergency	0	Stroke	1	11	11	yes	1	no	0	no	0	yes	1	yes	1	no	0	no	0	no	0	no	0	yes	1	no	0	no	0	no	0	no	0	no	0	no	0	yes	1	36.8	no	0
male	1	55	yes	1	Emergency	1	Epilepsy	4	5	5	no	0	yes	1	no	0	yes	1	yes	1	yes	1	yes	1	yes	1	no	0	yes	1	no	0	no	0	no	0	no	0	yes	1	no	0	yes	1	29.4	yes	1
female	0	55	yes	1	Emergency	1	Stroke	1	11	11	no	0	yes	1	yes	1	no	0	no	0	yes	1	yes	1	yes	1	no	0	yes	1	no	0	yes	1	yes	1	yes	1	no	0	no	0	yes	1	32.4	no	0
male	1	55	yes	1	Non-emergency	0	Epilepsy	4	11	11	no	0	no	0	no	0	yes	1	no	0	no	0	no	0	no	0	no	0	no	0	yes	1	no	0	no	0	no	0	yes	1	no	0	yes	1	26.4	no	0
male	1	54	no	0	Emergency	1	Traumatic brain injury	0	9	9	yes	1	yes	1	no	0	yes	1	no	0	yes	1	yes	1	no	0	no	0	yes	1	yes	1	yes	1	yes	1	no	0	no	0	no	0	yes	1	25.3	yes	1
male	1	54	yes	1	Non-emergency	0	Epilepsy	4	11	11	no	0	yes	1	no	0	yes	1	yes	1	yes	1	yes	1	no	0	yes	1	yes	1	no	0	no	0	no	0	yes	1	yes	1	no	0	yes	1	33.7	yes	1
male	1	54	yes	1	Non-emergency	0	Brain tumor	3	9T	9	no	0	yes	1	no	0	yes	1	no	0	yes	1	yes	1	no	0	no	0	yes	1	no	0	yes	1	no	0	no	0	yes	1	yes	1	no	0	28	no	0
female	0	54	yes	1	Emergency	1	Stroke	1	13	13	yes	1	no	0	no	0	yes	1	no	0	no	0	no	0	no	0	no	0	no	0	no	0	yes	1	no	0	no	0	no	0	no	0	no	0	33.9	no	0
male	1	54	no	0	Non-emergency	0	Stroke	1	9	9	yes	1	no	0	no	0	yes	1	no	0	no	0	yes	1	yes	1	no	0	no	0	no	0	yes	1	no	0	no	0	yes	1	no	0	yes	1	38.6	no	0
male	1	54	yes	1	Non-emergency	0	Stroke	1	3	3	no	0	yes	1	no	0	no	0	no	0	yes	1	yes	1	yes	1	no	0	yes	1	no	0	yes	1	yes	1	no	0	yes	1	no	0	no	0	35.9	no	0
male	1	53	yes	1	Non-emergency	0	Stroke	1	13	13	no	0	yes	1	no	0	yes	1	yes	1	no	0	no	0	no	0	no	0	yes	1	no	0	yes	1	no	0	no	0	yes	1	no	0	yes	1	30.8	yes	1
male	1	53	no	0	Non-emergency	0	Traumatic brain injury	0	15	15	no	0	yes	1	no	0	yes	1	yes	1	no	0	no	0	yes	1	no	0	yes	1	yes	1	yes	1	yes	1	no	0	yes	1	yes	1	no	0	27.9	no	0
female	0	53	yes	1	Emergency	1	Stroke	1	10	10	yes	1	yes	1	yes	1	yes	1	no	0	yes	1	no	0	no	0	no	0	yes	1	no	0	yes	1	yes	1	no	0	no	0	no	0	yes	1	23.9	yes	1
male	1	53	yes	1	Non-emergency	0	Stroke	1	3T	3	yes	1	yes	1	yes	1	yes	1	no	0	yes	1	yes	1	yes	1	yes	1	yes	1	yes	1	yes	1	no	0	no	0	yes	1	no	0	yes	1	21.4	yes	1
male	1	53	yes	1	Non-emergency	0	Other	5	8	8	yes	1	yes	1	no	0	yes	1	yes	1	no	0	yes	1	no	0	yes	1	yes	1	yes	1	no	0	no	0	no	0	yes	1	no	0	yes	1	29.8	yes	1
male	1	53	yes	1	Non-emergency	0	Stroke	1	8T	8	yes	1	yes	1	no	0	no	0	no	0	yes	1	yes	1	yes	1	no	0	yes	1	no	0	yes	1	yes	1	no	0	yes	1	no	0	yes	1	38.2	no	0
male	1	52	yes	1	Emergency	1	Traumatic brain injury	0	7	7	no	0	yes	1	yes	1	yes	1	yes	1	yes	1	yes	1	yes	1	no	0	yes	1	yes	1	yes	1	yes	1	no	0	yes	1	yes	1	yes	1	29.7	yes	1
female	0	52	no	0	Non-emergency	0	Traumatic brain injury	0	10	10	no	0	no	0	no	0	yes	1	no	0	no	0	yes	1	no	0	no	0	no	0	yes	1	yes	1	yes	1	no	0	yes	1	no	0	no	0	28	no	0
male	1	52	yes	1	Emergency	1	Traumatic brain injury	0	11	11	no	0	no	0	no	0	yes	1	no	0	no	0	yes	1	no	0	no	0	yes	1	no	0	no	0	no	0	no	0	yes	1	no	0	yes	1	29.2	yes	1
male	1	52	no	0	Non-emergency	0	Traumatic brain injury	0	14	14	no	0	yes	1	no	0	yes	1	yes	1	no	0	no	0	yes	1	no	0	no	0	no	0	yes	1	yes	1	no	0	no	0	no	0	yes	1	32.3	no	0
male	1	52	yes	1	Emergency	1	Stroke	1	14	14	yes	1	yes	1	no	0	yes	1	yes	1	no	0	yes	1	yes	1	no	0	yes	1	no	0	no	0	no	0	no	0	yes	1	no	0	yes	1	35.7	yes	1
male	1	52	yes	1	Non-emergency	0	Stroke	1	6	6	yes	1	yes	1	no	0	yes	1	yes	1	yes	1	yes	1	no	0	no	0	yes	1	yes	1	no	0	no	0	no	0	yes	1	yes	1	no	0	25.6	no	0
female	0	52	yes	1	Non-emergency	0	Stroke	1	4T	4	yes	1	yes	1	yes	1	yes	1	yes	1	no	0	no	0	no	0	yes	1	yes	1	yes	1	yes	1	no	0	no	0	no	0	no	0	yes	1	24.8	no	0
male	1	52	yes	1	Non-emergency	0	Traumatic brain injury	0	5T	5	no	0	yes	1	yes	1	yes	1	no	0	yes	1	no	0	yes	1	no	0	yes	1	yes	1	yes	1	yes	1	no	0	yes	1	no	0	yes	1	26.9	yes	1
male	1	52	no	0	Non-emergency	0	Stroke	1	11	11	no	0	yes	1	no	0	yes	1	no	0	no	0	yes	1	yes	1	no	0	yes	1	no	0	yes	1	no	0	yes	1	yes	1	yes	1	no	0	38.2	yes	1
male	1	52	yes	1	Non-emergency	0	Stroke	1	4T	4	yes	1	yes	1	no	0	yes	1	no	0	yes	1	yes	1	yes	1	yes	1	yes	1	yes	1	yes	1	yes	1	no	0	yes	1	no	0	yes	1	29.9	yes	1
male	1	52	yes	1	Emergency	1	Traumatic brain injury	0	11	11	no	0	no	0	no	0	yes	1	no	0	no	0	yes	1	yes	1	no	0	no	0	no	0	no	0	no	0	no	0	yes	1	no	0	yes	1	29.2	yes	1
male	1	51	yes	1	Emergency	1	Stroke	1	6	6	yes	1	yes	1	yes	1	yes	1	yes	1	yes	1	yes	1	no	0	no	0	yes	1	no	0	yes	1	yes	1	no	0	yes	1	yes	1	yes	1	28.6	yes	1
male	1	51	yes	1	Emergency	1	Stroke	1	6	6	yes	1	yes	1	yes	1	yes	1	no	0	yes	1	yes	1	no	0	no	0	yes	1	no	0	yes	1	yes	1	yes	1	yes	1	yes	1	yes	1	34.2	yes	1
male	1	51	yes	1	Emergency	1	Traumatic brain injury	0	7	7	no	0	yes	1	no	0	yes	1	yes	1	yes	1	yes	1	no	0	no	0	yes	1	no	0	yes	1	yes	1	yes	1	yes	1	no	0	no	0	21.9	no	0
male	1	51	yes	1	Non-emergency	0	Other	5	14	14	no	0	no	0	no	0	yes	1	yes	1	no	0	no	0	no	0	no	0	no	0	no	0	no	0	no	0	no	0	no	0	no	0	no	0	32.4	no	0
male	1	51	yes	1	Emergency	1	Traumatic brain injury	0	9	9	yes	1	no	0	no	0	yes	1	yes	1	no	0	yes	1	no	0	no	0	no	0	no	0	no	0	no	0	no	0	no	0	no	0	no	0	39.4	no	0
male	1	51	yes	1	Emergency	1	Stroke	1	10	10	yes	1	yes	1	no	0	yes	1	no	0	yes	1	yes	1	yes	1	no	0	yes	1	no	0	no	0	no	0	no	0	yes	1	no	0	yes	1	36.6	yes	1
male	1	50	yes	1	Emergency	1	Stroke	1	8	8	yes	1	yes	1	yes	1	no	0	no	0	yes	1	no	0	no	0	no	0	yes	1	yes	1	yes	1	yes	1	no	0	yes	1	yes	1	yes	1	26.3	no	0
female	0	50	yes	1	Emergency	1	Stroke	1	9	9	yes	1	yes	1	yes	1	yes	1	yes	1	yes	1	yes	1	no	0	yes	1	yes	1	no	0	yes	1	yes	1	no	0	yes	1	yes	1	yes	1	36.2	no	0
male	1	50	no	0	Emergency	1	Traumatic brain injury	0	10	10	no	0	no	0	no	0	yes	1	no	0	no	0	no	0	no	0	no	0	no	0	no	0	no	0	no	0	no	0	no	0	no	0	no	0	31.6	no	0
male	1	50	yes	1	Non-emergency	0	Stroke	1	14	14	no	0	no	0	no	0	yes	1	no	0	no	0	no	0	yes	1	no	0	no	0	no	0	no	0	no	0	no	0	no	0	no	0	yes	1	34.6	no	0
male	1	50	no	0	Non-emergency	0	Stroke	1	7	7	no	0	yes	1	yes	1	yes	1	yes	1	yes	1	no	0	no	0	no	0	yes	1	yes	1	no	0	no	0	no	0	yes	1	no	0	yes	1	24.2	yes	1
female	0	50	no	0	Non-emergency	0	Brain tumor	3	8T	8	no	0	yes	1	yes	1	yes	1	yes	1	yes	1	yes	1	yes	1	yes	1	yes	1	yes	1	yes	1	yes	1	no	0	no	0	no	0	no	0	34.5	no	0
male	1	50	yes	1	Non-emergency	0	Stroke	1	5	5	yes	1	no	0	yes	1	yes	1	no	0	no	0	no	0	no	0	no	0	yes	1	yes	1	yes	1	no	0	no	0	yes	1	no	0	yes	1	27.1	yes	1
male	1	50	yes	1	Non-emergency	0	Traumatic brain injury	0	10	10	no	0	no	0	no	0	yes	1	yes	1	no	0	no	0	no	0	no	0	no	0	yes	1	yes	1	no	0	no	0	yes	1	no	0	yes	1	25.7	yes	1
male	1	50	yes	1	Non-emergency	0	Traumatic brain injury	0	6	6	no	0	yes	1	no	0	yes	1	yes	1	yes	1	yes	1	yes	1	no	0	yes	1	yes	1	no	0	no	0	no	0	yes	1	yes	1	yes	1	26.1	no	0
male	1	49	yes	1	Emergency	1	Stroke	1	4T	4	yes	1	yes	1	yes	1	yes	1	yes	1	yes	1	no	0	no	0	no	0	yes	1	no	0	yes	1	yes	1	no	0	yes	1	yes	1	yes	1	34.5	no	0
female	0	49	yes	1	Emergency	1	Stroke	1	6	6	yes	1	yes	1	yes	1	yes	1	no	0	yes	1	yes	1	yes	1	yes	1	yes	1	no	0	yes	1	yes	1	no	0	yes	1	no	0	yes	1	33.6	yes	1
male	1	49	no	0	Emergency	1	Traumatic brain injury	0	10	10	no	0	yes	1	yes	1	yes	1	yes	1	yes	1	yes	1	no	0	no	0	yes	1	yes	1	yes	1	no	0	no	0	yes	1	yes	1	yes	1	21.7	yes	1
male	1	49	yes	1	Emergency	1	Stroke	1	11	11	no	0	yes	1	yes	1	yes	1	yes	1	yes	1	yes	1	yes	1	yes	1	yes	1	yes	1	yes	1	yes	1	no	0	yes	1	yes	1	yes	1	31.5	yes	1
female	0	49	yes	1	Non-emergency	0	Stroke	1	5T	5	yes	1	yes	1	yes	1	yes	1	yes	1	yes	1	yes	1	no	0	no	0	yes	1	no	0	yes	1	yes	1	yes	1	yes	1	yes	1	yes	1	26.9	yes	1
male	1	49	yes	1	Non-emergency	0	Stroke	1	13	13	yes	1	yes	1	no	0	yes	1	yes	1	yes	1	yes	1	yes	1	no	0	yes	1	no	0	yes	1	yes	1	no	0	yes	1	no	0	yes	1	32.8	no	0
female	0	49	yes	1	Non-emergency	0	Brain tumor	3	7T	7	yes	1	yes	1	no	0	yes	1	no	0	yes	1	yes	1	no	0	no	0	yes	1	yes	1	yes	1	no	0	no	0	yes	1	no	0	yes	1	29.7	no	0
male	1	48	yes	1	Non-emergency	0	Stroke	1	3T	3	no	0	yes	1	yes	1	yes	1	yes	1	yes	1	yes	1	no	0	yes	1	yes	1	yes	1	yes	1	yes	1	no	0	yes	1	yes	1	yes	1	21.2	yes	1
male	1	48	yes	1	Emergency	1	Stroke	1	6	6	yes	1	yes	1	yes	1	yes	1	yes	1	yes	1	no	0	no	0	no	0	yes	1	no	0	yes	1	yes	1	no	0	yes	1	yes	1	yes	1	31.2	yes	1
female	0	48	no	0	Emergency	1	Stroke	1	7	7	yes	1	yes	1	yes	1	yes	1	yes	1	yes	1	yes	1	yes	1	no	0	yes	1	yes	1	yes	1	no	0	yes	1	yes	1	no	0	yes	1	28	yes	1
male	1	48	no	0	Emergency	1	Traumatic brain injury	0	8	8	no	0	yes	1	no	0	yes	1	yes	1	no	0	yes	1	no	0	no	0	yes	1	yes	1	yes	1	no	0	yes	1	yes	1	yes	1	yes	1	31.1	yes	1
female	0	48	no	0	Emergency	1	Traumatic brain injury	0	15	15	no	0	no	0	no	0	yes	1	no	0	no	0	no	0	yes	1	no	0	yes	1	no	0	yes	1	no	0	no	0	yes	1	no	0	no	0	34.8	no	0
male	1	48	yes	1	Non-emergency	0	Stroke	1	12	12	yes	1	no	0	no	0	yes	1	yes	1	yes	1	no	0	no	0	no	0	yes	1	yes	1	no	0	no	0	no	0	yes	1	no	0	yes	1	29.8	no	0
male	1	48	no	0	Emergency	1	Traumatic brain injury	0	9	9	no	0	yes	1	no	0	yes	1	no	0	yes	1	yes	1	yes	1	no	0	yes	1	no	0	no	0	no	0	no	0	yes	1	no	0	yes	1	38.9	yes	1
male	1	48	yes	1	Emergency	1	Traumatic brain injury	0	12	12	no	0	no	0	no	0	yes	1	no	0	no	0	no	0	no	0	no	0	no	0	yes	1	no	0	no	0	no	0	yes	1	no	0	yes	1	22.9	no	0
female	0	47	yes	1	Emergency	1	Stroke	1	5	5	no	0	no	0	no	0	yes	1	yes	1	no	0	no	0	no	0	yes	1	no	0	no	0	yes	1	no	0	no	0	yes	1	no	0	yes	1	38.1	no	0
male	1	47	yes	1	Non-emergency	0	Stroke	1	6	6	no	0	yes	1	yes	1	yes	1	yes	1	yes	1	yes	1	yes	1	yes	1	yes	1	yes	1	yes	1	yes	1	no	0	yes	1	no	0	yes	1	28.9	yes	1
male	1	47	yes	1	Non-emergency	0	Stroke	1	6	6	yes	1	yes	1	no	0	yes	1	yes	1	yes	1	no	0	no	0	no	0	yes	1	no	0	no	0	no	0	yes	1	yes	1	no	0	yes	1	31.7	no	0
male	1	47	yes	1	Non-emergency	0	Stroke	1	14	14	yes	1	yes	1	no	0	yes	1	no	0	yes	1	yes	1	yes	1	no	0	yes	1	no	0	yes	1	yes	1	yes	1	yes	1	no	0	no	0	33.2	no	0
male	1	47	yes	1	Non-emergency	0	Stroke	1	12	12	yes	1	yes	1	no	0	yes	1	no	0	yes	1	yes	1	yes	1	no	0	no	0	no	0	yes	1	yes	1	no	0	yes	1	no	0	no	0	41.4	no	0
male	1	47	yes	1	Emergency	1	Traumatic brain injury	0	4T	4	no	0	yes	1	no	0	yes	1	no	0	yes	1	no	0	no	0	no	0	no	0	no	0	yes	1	no	0	no	0	yes	1	no	0	yes	1	30.7	no	0
male	1	47	yes	1	Non-emergency	0	Stroke	1	13	13	no	0	no	0	no	0	no	0	no	0	no	0	yes	1	no	0	yes	1	no	0	no	0	yes	1	no	0	no	0	no	0	no	0	yes	1	36.8	no	0
female	0	47	yes	1	Emergency	1	Stroke	1	7	7	yes	1	no	0	no	0	yes	1	no	0	no	0	yes	1	yes	1	no	0	yes	1	no	0	no	0	no	0	no	0	no	0	no	0	yes	1	30.5	no	0
male	1	46	no	0	Non-emergency	0	Traumatic brain injury	0	8T	8	no	0	yes	1	no	0	yes	1	no	0	no	0	no	0	no	0	yes	1	yes	1	no	0	yes	1	no	0	no	0	yes	1	no	0	yes	1	28.7	yes	1
female	0	46	yes	1	Emergency	1	Stroke	1	4	4	yes	1	yes	1	no	0	yes	1	yes	1	no	0	no	0	no	0	no	0	yes	1	no	0	no	0	no	0	no	0	no	0	no	0	yes	1	36.5	no	0
male	1	46	yes	1	Non-emergency	0	Stroke	1	9	9	yes	1	yes	1	no	0	no	0	yes	1	yes	1	yes	1	no	0	no	0	yes	1	yes	1	yes	1	no	0	no	0	yes	1	no	0	yes	1	36.2	yes	1
male	1	46	yes	1	Emergency	1	Stroke	1	12	12	yes	1	yes	1	no	0	yes	1	no	0	no	0	no	0	yes	1	no	0	yes	1	no	0	no	0	no	0	no	0	yes	1	no	0	yes	1	34.7	yes	1
male	1	46	yes	1	Non-emergency	0	Stroke	1	3T	3	yes	1	yes	1	yes	1	yes	1	no	0	yes	1	yes	1	yes	1	no	0	yes	1	no	0	no	0	no	0	yes	1	yes	1	no	0	yes	1	31.6	yes	1
male	1	46	yes	1	Non-emergency	0	Stroke	1	3T	3	yes	1	yes	1	yes	1	yes	1	no	0	yes	1	no	0	yes	1	no	0	yes	1	no	0	no	0	no	0	no	0	yes	1	no	0	yes	1	38.6	yes	1
male	1	45	yes	1	Non-emergency	0	Traumatic brain injury	0	6	6	yes	1	yes	1	no	0	yes	1	no	0	yes	1	yes	1	no	0	no	0	no	0	no	0	no	0	no	0	no	0	yes	1	no	0	yes	1	37.2	no	0
female	0	45	no	0	Emergency	1	Stroke	1	6	6	yes	1	yes	1	no	0	yes	1	no	0	yes	1	yes	1	no	0	no	0	no	0	no	0	yes	1	yes	1	no	0	yes	1	no	0	yes	1	37.6	yes	1
male	1	45	no	0	Emergency	1	Stroke	1	14	14	no	0	no	0	no	0	yes	1	no	0	no	0	yes	1	yes	1	no	0	no	0	yes	1	yes	1	no	0	no	0	yes	1	no	0	no	0	20.4	no	0
female	0	45	yes	1	Non-emergency	0	Stroke	1	14	14	no	0	no	0	no	0	yes	1	yes	1	no	0	no	0	no	0	no	0	yes	1	no	0	no	0	no	0	no	0	no	0	no	0	yes	1	32.9	no	0
male	1	45	no	0	Emergency	1	Stroke	1	12	12	no	0	yes	1	no	0	yes	1	yes	1	no	0	yes	1	no	0	no	0	yes	1	no	0	yes	1	yes	1	no	0	yes	1	no	0	no	0	33.5	no	0
male	1	45	no	0	Non-emergency	0	Traumatic brain injury	0	3	3	no	0	yes	1	no	0	yes	1	yes	1	yes	1	yes	1	yes	1	no	0	no	0	yes	1	yes	1	yes	1	no	0	no	0	no	0	no	0	35.9	no	0
male	1	45	yes	1	Non-emergency	0	Stroke	1	6T	6	yes	1	yes	1	yes	1	yes	1	no	0	yes	1	yes	1	yes	1	no	0	yes	1	no	0	no	0	no	0	no	0	yes	1	yes	1	yes	1	29.3	yes	1
male	1	44	no	0	Emergency	1	Traumatic brain injury	0	11	11	no	0	yes	1	no	0	yes	1	no	0	yes	1	yes	1	yes	1	no	0	yes	1	yes	1	yes	1	yes	1	no	0	yes	1	no	0	yes	1	30.6	yes	1
female	0	44	yes	1	Non-emergency	0	Brain tumor	3	13	13	no	0	yes	1	no	0	no	0	no	0	yes	1	yes	1	yes	1	no	0	no	0	no	0	yes	1	no	0	no	0	yes	1	no	0	no	0	31.4	no	0
male	1	44	no	0	Emergency	1	Traumatic brain injury	0	4	4	no	0	yes	1	no	0	yes	1	no	0	yes	1	no	0	yes	1	no	0	yes	1	no	0	yes	1	no	0	no	0	yes	1	no	0	yes	1	33.8	yes	1
male	1	44	yes	1	Emergency	1	Stroke	1	8	8	no	0	no	0	no	0	yes	1	no	0	no	0	yes	1	no	0	yes	1	no	0	no	0	no	0	no	0	no	0	no	0	no	0	yes	1	35.4	no	0
male	1	43	no	0	Non-emergency	0	Stroke	1	6	6	no	0	yes	1	yes	1	yes	1	yes	1	yes	1	yes	1	yes	1	no	0	yes	1	yes	1	yes	1	yes	1	yes	1	yes	1	yes	1	yes	1	26.9	yes	1
male	1	43	no	0	Emergency	1	Stroke	1	7	7	yes	1	yes	1	yes	1	yes	1	yes	1	yes	1	yes	1	yes	1	no	0	yes	1	yes	1	yes	1	yes	1	no	0	yes	1	yes	1	yes	1	22.3	yes	1
male	1	43	yes	1	Non-emergency	0	Stroke	1	12	12	yes	1	yes	1	yes	1	yes	1	yes	1	yes	1	yes	1	no	0	no	0	yes	1	no	0	no	0	no	0	no	0	yes	1	no	0	yes	1	29.6	yes	1
female	0	43	yes	1	Emergency	1	Stroke	1	12	12	yes	1	yes	1	no	0	yes	1	no	0	yes	1	yes	1	yes	1	no	0	yes	1	yes	1	no	0	no	0	no	0	yes	1	no	0	yes	1	42.1	yes	1
male	1	43	no	0	Emergency	1	Traumatic brain injury	0	13	13	no	0	yes	1	no	0	yes	1	no	0	yes	1	yes	1	yes	1	no	0	no	0	yes	1	yes	1	yes	1	no	0	yes	1	no	0	yes	1	27.2	no	0
female	0	42	yes	1	Non-emergency	0	Stroke	1	6	6	yes	1	no	0	no	0	yes	1	no	0	no	0	no	0	yes	1	no	0	no	0	yes	1	no	0	no	0	no	0	yes	1	no	0	no	0	25.8	no	0
male	1	42	yes	1	Non-emergency	0	Stroke	1	9T	9	yes	1	yes	1	yes	1	yes	1	yes	1	yes	1	yes	1	no	0	yes	1	yes	1	no	0	yes	1	yes	1	no	0	yes	1	yes	1	yes	1	32.2	yes	1
female	0	42	yes	1	Emergency	1	Traumatic brain injury	0	12	12	no	0	yes	1	no	0	yes	1	no	0	yes	1	yes	1	no	0	no	0	no	0	yes	1	yes	1	yes	1	no	0	no	0	no	0	no	0	29	no	0
male	1	41	no	0	Non-emergency	0	Traumatic brain injury	0	11	11	yes	1	yes	1	yes	1	yes	1	yes	1	no	0	yes	1	no	0	no	0	yes	1	no	0	no	0	no	0	no	0	yes	1	yes	1	yes	1	35.2	yes	1
male	1	41	yes	1	Non-emergency	0	Stroke	1	7T	7	yes	1	yes	1	no	0	no	0	no	0	yes	1	yes	1	no	0	no	0	yes	1	no	0	yes	1	yes	1	no	0	yes	1	no	0	no	0	31.1	no	0
male	1	40	no	0	Emergency	1	Stroke	1	10	10	no	0	yes	1	no	0	yes	1	no	0	yes	1	yes	1	yes	1	no	0	yes	1	no	0	yes	1	yes	1	no	0	yes	1	yes	1	yes	1	32.3	yes	1
male	1	40	yes	1	Emergency	1	Stroke	1	8	8	no	0	yes	1	no	0	yes	1	no	0	yes	1	yes	1	yes	1	no	0	yes	1	yes	1	yes	1	yes	1	no	0	yes	1	no	0	yes	1	29.1	yes	1
male	1	40	no	0	Emergency	1	Traumatic brain injury	0	5	5	no	0	yes	1	no	0	yes	1	no	0	yes	1	yes	1	yes	1	no	0	yes	1	yes	1	yes	1	yes	1	no	0	yes	1	no	0	no	0	28.7	yes	1
female	0	39	yes	1	Emergency	1	Stroke	1	15	15	yes	1	no	0	no	0	yes	1	no	0	no	0	yes	1	yes	1	no	0	yes	1	no	0	no	0	no	0	no	0	yes	1	yes	1	yes	1	32.6	no	0
male	1	38	no	0	Non-emergency	0	Traumatic brain injury	0	6T	6	no	0	yes	1	yes	1	yes	1	no	0	no	0	yes	1	no	0	no	0	no	0	no	0	yes	1	no	0	no	0	no	0	no	0	no	0	41.7	no	0
male	1	38	no	0	Emergency	1	Traumatic brain injury	0	14	14	no	0	no	0	no	0	yes	1	yes	1	no	0	no	0	no	0	yes	1	no	0	no	0	no	0	no	0	no	0	yes	1	no	0	yes	1	33.4	no	0
male	1	37	yes	1	Emergency	1	Traumatic brain injury	0	7	7	no	0	yes	1	no	0	yes	1	yes	1	yes	1	yes	1	yes	1	no	0	yes	1	yes	1	yes	1	yes	1	no	0	yes	1	no	0	yes	1	23.8	yes	1
male	1	37	yes	1	Emergency	1	Stroke	1	8	8	yes	1	yes	1	no	0	yes	1	yes	1	yes	1	yes	1	yes	1	no	0	yes	1	no	0	yes	1	yes	1	no	0	yes	1	no	0	yes	1	35.1	yes	1
female	0	37	no	0	Emergency	1	Traumatic brain injury	0	12	12	no	0	no	0	no	0	yes	1	no	0	no	0	no	0	no	0	no	0	no	0	no	0	yes	1	no	0	no	0	yes	1	no	0	yes	1	30.3	no	0
male	1	37	yes	1	Emergency	1	Traumatic brain injury	0	14	14	no	0	no	0	no	0	yes	1	yes	1	no	0	no	0	yes	1	no	0	no	0	no	0	no	0	no	0	no	0	no	0	no	0	no	0	32.3	no	0
male	1	36	no	0	Emergency	1	Traumatic brain injury	0	14	14	no	0	yes	1	no	0	yes	1	yes	1	no	0	yes	1	yes	1	no	0	yes	1	no	0	yes	1	no	0	no	0	yes	1	yes	1	yes	1	32.1	yes	1
female	0	36	yes	1	Emergency	1	Brain tumor	3	13	13	no	0	no	0	no	0	no	0	no	0	no	0	no	0	no	0	no	0	no	0	no	0	no	0	no	0	no	0	no	0	no	0	no	0	33.5	no	0
female	0	35	yes	1	Non-emergency	0	Brain tumor	3	15	15	no	0	yes	1	no	0	no	0	no	0	yes	1	yes	1	yes	1	yes	1	yes	1	no	0	yes	1	no	0	yes	1	yes	1	yes	1	no	0	34.2	yes	1
male	1	34	yes	1	Non-emergency	0	Stroke	1	14	14	yes	1	no	0	no	0	yes	1	no	0	no	0	yes	1	no	0	no	0	no	0	no	0	yes	1	yes	1	no	0	yes	1	no	0	yes	1	32.9	no	0
male	1	33	yes	1	Non-emergency	0	Stroke	1	14	14	no	0	no	0	no	0	no	0	yes	1	no	0	no	0	no	0	no	0	no	0	no	0	no	0	no	0	no	0	no	0	no	0	no	0	36	no	0
male	1	33	no	0	Emergency	1	Traumatic brain injury	0	10	10	no	0	yes	1	yes	1	yes	1	yes	1	yes	1	yes	1	no	0	yes	1	yes	1	yes	1	yes	1	yes	1	no	0	yes	1	no	0	no	0	28.5	yes	1
male	1	32	yes	1	Emergency	1	Traumatic brain injury	0	10	10	no	0	yes	1	no	0	no	0	no	0	yes	1	yes	1	yes	1	no	0	yes	1	no	0	yes	1	yes	1	no	0	yes	1	yes	1	yes	1	32.5	no	0
male	1	32	yes	1	Emergency	1	Stroke	1	14	14	yes	1	yes	1	no	0	yes	1	yes	1	yes	1	yes	1	yes	1	no	0	no	0	no	0	no	0	no	0	no	0	yes	1	no	0	no	0	32.8	no	0
male	1	32	no	0	Non-emergency	0	Traumatic brain injury	0	5T	5	no	0	yes	1	no	0	yes	1	yes	1	yes	1	yes	1	yes	1	no	0	yes	1	yes	1	yes	1	yes	1	no	0	yes	1	no	0	yes	1	25.4	yes	1
male	1	32	no	0	Emergency	1	Traumatic brain injury	0	9	9	no	0	no	0	no	0	no	0	no	0	no	0	yes	1	no	0	no	0	no	0	no	0	no	0	no	0	no	0	no	0	no	0	yes	1	38.2	no	0
female	0	31	yes	1	Non-emergency	0	Epilepsy	4	9	9	no	0	yes	1	no	0	yes	1	yes	1	yes	1	yes	1	no	0	no	0	yes	1	yes	1	yes	1	no	0	no	0	yes	1	yes	1	yes	1	27	yes	1
female	0	31	no	0	Emergency	1	Traumatic brain injury	0	15	15	no	0	no	0	no	0	no	0	no	0	no	0	no	0	no	0	no	0	no	0	no	0	no	0	no	0	no	0	no	0	no	0	no	0	31	no	0
male	1	31	no	0	Emergency	1	Traumatic brain injury	0	15	15	no	0	no	0	no	0	yes	1	no	0	no	0	no	0	no	0	no	0	no	0	yes	1	yes	1	no	0	no	0	yes	1	no	0	no	0	38.2	no	0
male	1	30	no	0	Emergency	1	Traumatic brain injury	0	10	10	no	0	yes	1	no	0	yes	1	yes	1	no	0	no	0	yes	1	no	0	no	0	no	0	yes	1	yes	1	no	0	yes	1	no	0	no	0	40.7	no	0
female	0	30	yes	1	Non-emergency	0	Epilepsy	4	12	12	yes	1	no	0	no	0	yes	1	yes	1	no	0	yes	1	no	0	yes	1	yes	1	yes	1	no	0	no	0	no	0	yes	1	yes	1	yes	1	28.2	no	0
female	0	29	yes	1	Emergency	1	Stroke	1	4	4	no	0	yes	1	yes	1	yes	1	yes	1	yes	1	yes	1	yes	1	yes	1	yes	1	yes	1	yes	1	yes	1	yes	1	yes	1	no	0	no	0	27.2	no	0
male	1	29	no	0	Emergency	1	Traumatic brain injury	0	14	14	no	0	no	0	no	0	no	0	no	0	no	0	yes	1	no	0	no	0	no	0	yes	1	no	0	no	0	no	0	yes	1	no	0	no	0	36.1	no	0
male	1	29	yes	1	Non-emergency	0	Brain tumor	3	12	12	no	0	no	0	no	0	yes	1	yes	1	no	0	yes	1	yes	1	no	0	yes	1	yes	1	yes	1	yes	1	no	0	yes	1	no	0	yes	1	29.4	no	0
male	1	28	yes	1	Emergency	1	Epilepsy	4	7	7	no	0	no	0	no	0	yes	1	no	0	no	0	yes	1	no	0	no	0	no	0	no	0	no	0	no	0	no	0	no	0	no	0	no	0	39.1	no	0
male	1	27	yes	1	Emergency	1	Other	5	14	14	no	0	no	0	no	0	no	0	no	0	no	0	yes	1	no	0	no	0	yes	1	no	0	no	0	no	0	no	0	no	0	no	0	no	0	35.2	no	0
female	0	27	yes	1	Emergency	1	Epilepsy	4	9	9	no	0	yes	1	no	0	yes	1	no	0	yes	1	yes	1	no	0	no	0	yes	1	no	0	no	0	no	0	no	0	no	0	no	0	no	0	34.7	no	0
female	0	26	yes	1	Non-emergency	0	Other	5	4T	4	yes	1	yes	1	yes	1	yes	1	yes	1	yes	1	no	0	yes	1	yes	1	yes	1	no	0	yes	1	yes	1	yes	1	yes	1	no	0	yes	1	29.9	yes	1
male	1	24	yes	1	Non-emergency	0	Traumatic brain injury	0	9	9	no	0	yes	1	no	0	yes	1	no	0	yes	1	yes	1	yes	1	no	0	yes	1	no	0	no	0	no	0	yes	1	yes	1	no	0	yes	1	26.9	no	0
male	1	24	yes	1	Non-emergency	0	Brain tumor	3	9T	9	no	0	yes	1	yes	1	no	0	yes	1	yes	1	yes	1	yes	1	yes	1	yes	1	yes	1	yes	1	yes	1	yes	1	yes	1	no	0	no	0	28.2	no	0
male	1	23	no	0	Emergency	1	Stroke	1	13	13	no	0	no	0	no	0	yes	1	no	0	no	0	no	0	no	0	no	0	no	0	no	0	no	0	no	0	no	0	no	0	no	0	no	0	39.6	no	0
male	1	23	yes	1	Emergency	1	Stroke	1	6	6	no	0	yes	1	no	0	yes	1	no	0	yes	1	yes	1	no	0	no	0	yes	1	yes	1	yes	1	yes	1	no	0	yes	1	yes	1	yes	1	22.7	yes	1
male	1	22	no	0	Emergency	1	Traumatic brain injury	0	14	14	no	0	yes	1	no	0	yes	1	yes	1	yes	1	yes	1	no	0	no	0	no	0	no	0	yes	1	yes	1	no	0	yes	1	yes	1	no	0	33.6	no	0
male	1	21	yes	1	Emergency	1	Epilepsy	4	9	9	no	0	yes	1	no	0	yes	1	no	0	yes	1	yes	1	no	0	no	0	yes	1	no	0	no	0	no	0	no	0	no	0	no	0	yes	1	35.2	no	0
male	1	21	no	0	Emergency	1	Traumatic brain injury	0	14	14	no	0	no	0	no	0	yes	1	no	0	no	0	no	0	yes	1	yes	1	no	0	no	0	no	0	no	0	no	0	yes	1	no	0	no	0	38.3	no	0
male	1	21	no	0	Non-emergency	0	Traumatic brain injury	0	10	10	no	0	yes	1	yes	1	no	0	yes	1	yes	1	yes	1	yes	1	no	0	yes	1	yes	1	no	0	no	0	yes	1	yes	1	no	0	yes	1	35.1	no	0
female	0	21	yes	1	Emergency	1	Stroke	1	6	6	no	0	yes	1	yes	1	yes	1	yes	1	yes	1	yes	1	yes	1	no	0	yes	1	yes	1	yes	1	yes	1	no	0	yes	1	no	0	yes	1	21.3	no	0
female	0	20	no	0	Emergency	1	Stroke	1	7	7	no	0	yes	1	no	0	yes	1	no	0	yes	1	yes	1	yes	1	no	0	yes	1	no	0	no	0	no	0	no	0	yes	1	no	0	yes	1	36.4	yes	1
male	1	19	no	0	Emergency	1	Traumatic brain injury	0	9	9	no	0	yes	1	yes	1	yes	1	no	0	no	0	no	0	no	0	no	0	yes	1	no	0	yes	1	no	0	no	0	yes	1	yes	1	yes	1	38.6	no	0
male	1	18	no	0	Emergency	1	Traumatic brain injury	0	14	14	no	0	no	0	no	0	yes	1	no	0	no	0	no	0	no	0	no	0	no	0	no	0	yes	1	no	0	no	0	no	0	no	0	no	0	34.6	no	0
